# Supplementary material for: Oncogenic Alterations in Histologically Negative Lymph Nodes Are Associated with Prognosis of Patients with Stage I Lung Adenocarcinoma
Source: Cancers (Basel). 2022 Feb 6;14(3):824. doi: 10.3390/cancers14030824 (PMC8834139; doi:10.3390/cancers14030824)
Supplement: Supplementary file 1 [file cancers-14-00824-s001.zip]

Archive with 1 entries (1 files):
- cancers-1538909 Supplementary Materials.pdf
